# Supplementary material for: The sequence and analysis of a Chinese pig genome
Source: Gigascience. 2012 Nov 15;1:16. doi: 10.1186/2047-217X-1-16 (PMC3626506; doi:10.1186/2047-217X-1-16)
Supplement: Additional file 2 — Supplementary tables. [file 2047-217X-1-16-S2.xlsx]

## Sheet: Table S12
Supplementary Table 12. minipig gained gene. Compare to human
#gene_id	ipr
WZSP011628	IPR018154: TLV/ENV coat polyprotein
WZSP004246	IPR020207: Metastasis-suppressor KiSS-1
WZSP006815	IPR002350: Proteinase inhibitor I1, Kazal
WZSP013276	IPR001931: Ribosomal protein S21e
WZSP010943	IPR007593: Interferon-induced transmembrane protein
WZSP003202	IPR015157: Translation machinery associated TMA7
WZSP006816	IPR002350: Proteinase inhibitor I1, Kazal; IPR011497: Protease inhibitor, Kazal-type
WZSP008257	IPR001427: Pancreatic ribonuclease
WZSP002053	NA
WZSP000017	NA
WZSP008739	NA
WZSP008749	NA
WZSP008755	NA
WZSP004396	NA
WZSP013738	NA
WZSP019645	NA
WZSP019661	NA
WZSP002369	NA
WZSP002382	NA
WZSP002387	NA
WZSP003418	NA
WZSP009942	NA
WZSP015238	NA
WZSP015240	NA
WZSP015241	NA
WZSP000396	NA
WZSP002748	NA
WZSP002750	NA
WZSP007660	NA
WZSP004717	NA
WZSP004725	NA
WZSP004729	NA
WZSP005651	NA
WZSP014129	NA
WZSP018522	NA
WZSP007303	NA
WZSP019880	NA
WZSP012077	NA
WZSP007686	NA
WZSP007694	NA
WZSP007856	NA
WZSP007614	NA
WZSP015507	NA
WZSP001255	NA
WZSP013136	NA
WZSP006998	NA
WZSP008819	NA
WZSP008827	NA
WZSP000910	NA
WZSP012263	NA
WZSP015661	NA
WZSP006990	NA
WZSP014711	NA
WZSP014714	NA
WZSP014720	NA
WZSP006727	NA
WZSP009323	NA
WZSP013099	NA
WZSP017962	NA
WZSP017966	NA
WZSP000302	NA
WZSP010157	NA
WZSP010574	NA
WZSP010606	NA
WZSP016544	NA
WZSP016570	NA
WZSP016759	NA
WZSP000253	NA
WZSP015400	NA
WZSP018060	NA
WZSP001400	NA
WZSP001424	NA
WZSP003488	NA
WZSP003848	NA
WZSP005977	NA
WZSP008673	NA
WZSP012506	NA
WZSP012509	NA
WZSP012510	NA
WZSP012514	NA
WZSP018381	NA
WZSP018456	NA
WZSP008556	NA
WZSP002933	NA
WZSP012997	NA
WZSP018120	NA
WZSP018132	NA
WZSP008357	NA
WZSP000410	NA
WZSP009151	NA
WZSP012472	NA
WZSP019168	NA
WZSP007219	NA
WZSP014914	NA
WZSP004561	NA
WZSP004565	NA
WZSP019328	NA
WZSP006546	NA
WZSP011201	NA
WZSP011208	NA
WZSP003269	NA
WZSP018987	NA
WZSP000372	NA
WZSP000375	NA
WZSP013355	NA
WZSP005701	NA
WZSP005704	NA
WZSP005705	NA
WZSP001217	NA
WZSP009679	NA
WZSP004076	NA
WZSP017652	NA
WZSP005072	NA
WZSP005148	NA
WZSP005185	NA
WZSP005193	NA
WZSP003209	NA
WZSP006218	NA
WZSP006273	NA
WZSP012158	NA
WZSP015123	NA
WZSP008615	NA
WZSP008618	NA
WZSP006899	NA
WZSP015411	NA
WZSP015417	NA
WZSP015438	NA
WZSP015445	NA
WZSP016349	NA
WZSP001523	NA
WZSP001525	NA
WZSP009073	NA
WZSP009085	NA
WZSP009092	NA
WZSP018694	NA
WZSP018697	NA
WZSP014667	NA
WZSP007917	NA
WZSP007979	NA
WZSP017101	NA
WZSP019777	NA
WZSP019823	NA
WZSP000739	NA
WZSP005931	NA
WZSP008506	NA
WZSP008509	NA
WZSP000813	NA
WZSP000843	NA
WZSP000844	NA
WZSP004878	NA
WZSP011944	NA
WZSP002868	NA
WZSP000450	NA
WZSP013256	NA
WZSP013266	NA
WZSP013271	NA
WZSP013273	NA
WZSP012874	NA
WZSP016414	NA
WZSP020063	NA
WZSP004852	NA
WZSP011108	NA
WZSP015717	NA
WZSP012773	NA
WZSP009547	NA
WZSP009549	NA
WZSP004777	NA
WZSP006769	NA
WZSP001824	NA
WZSP001825	NA
WZSP013589	NA
WZSP013639	NA
WZSP002451	NA
WZSP013658	NA
WZSP013661	NA
WZSP016876	NA
WZSP016837	NA
WZSP008081	NA
WZSP010119	NA
WZSP014094	NA
WZSP014853	NA
WZSP001034	NA
WZSP001096	NA
WZSP001112	NA
WZSP004929	NA
WZSP006818	NA
WZSP006822	NA
WZSP011374	NA
WZSP011376	NA
WZSP013858	NA
WZSP013872	NA
WZSP000636	NA
WZSP000640	NA
WZSP002531	NA
WZSP009987	NA
WZSP010011	NA
WZSP016177	NA
WZSP016218	NA
WZSP003678	NA
WZSP006958	NA
WZSP009048	NA
WZSP005329	NA
WZSP011030	NA
WZSP014506	NA
WZSP009459	NA
WZSP011553	NA
WZSP011601	NA
WZSP011604	NA
WZSP017740	NA
WZSP017741	NA
WZSP013160	NA
WZSP007573	NA
WZSP008164	NA
WZSP008188	NA
WZSP016295	NA
WZSP016312	NA
WZSP019692	NA
WZSP012302	NA
WZSP015552	NA
WZSP015564	NA
WZSP018196	NA
WZSP005019	NA
WZSP003828	NA
WZSP010239	NA
WZSP007155	NA
WZSP016686	NA
WZSP016687	NA
WZSP001914	NA
WZSP014073	NA
WZSP019964	NA
WZSP001010	NA
WZSP003623	NA
WZSP003301	NA
WZSP003306	NA
WZSP008455	NA
WZSP005519	NA
WZSP010821	NA
WZSP000575	NA
WZSP012435	NA
WZSP011161	NA
WZSP011173	NA
WZSP017850	NA
WZSP019030	NA
WZSP016445	NA
WZSP016446	NA

## Sheet: Table S13
Supplementary Table 13 minipig lost gene. Compare to human
#gene_id	symbol	description
ENST00000255008	SSTR4	somatostatin receptor 4
ENST00000292389	FCRL2	Fc receptor-like 2
ENST00000348916	DHRS4L2	dehydrogenase/reductase (SDR family) member 4 like 2
ENST00000456237	FOLR3	folate receptor 3
ENST00000396213	LDHAL6A	lactate dehydrogenase A-like 6A
ENST00000543831	HSD3B2	hydroxy-delta-5-steroid dehydrogenase, 3 beta- and steroid delta-isomerase 2
ENST00000233735	REG1A	regenerating islet-derived 1 alph
ENST00000342783	PROZ	protein Z, vitamin K-dependent plasma glycoprotein
ENST00000200676	CETP	cholesteryl ester transfer protein, plasma
ENST00000528446	ARMS2	age-related maculopathy susceptibility 2
ENST00000424792	C1orf195	Putative uncharacterized protein C1orf195
ENST00000442385	ANO7L1	anoctamin 7-like 1
ENST00000375605	C1orf134	Putative uncharacterized protein C1orf134 Precursor
ENST00000454000	NBPF3	neuroblastoma breakpoint family, member 3
ENST00000374555	MDS2	myelodysplastic syndrome 2 translocation associated
ENST00000536896	AL020996.1	NA
ENST00000321830	AL353354.1	NA
ENST00000373137	AL591845.1	NA
ENST00000448346	AL645730.2	NA
ENST00000428794	RP11-91A18.5	NA
ENST00000391366	AL161915.1	NA
ENST00000536061	AL357673.1	NA
ENST00000315033	GPR88	G protein-coupled receptor 88
ENST00000369492	ATP1A1OS	ATP1A1 opposite strand
ENST00000369482	C1orf137	Putative uncharacterized protein C1orf137
ENST00000369035	C1orf138	Uncharacterized protein C1orf138
ENST00000447795	RP11-126K1.2	NA
ENST00000368790	CRCT1	cysteine-rich C-terminal 1
ENST00000440990	AL033532.1	NA
ENST00000358576	ANKRD36BP1	ankyrin repeat domain 36B pseudogene 1
ENST00000367356	C1orf98	Putative uncharacterized protein C1orf98
ENST00000416839	AC096644.1	NA
ENST00000429930	AL138764.1	NA
ENST00000378207	C10orf111	Uncharacterized protein C10orf111
ENST00000298298	C10orf25	Uncharacterized protein C10orf25 Precursor
ENST00000507952	C10orf102	NA
ENST00000439965	AL355490.1	NA
ENST00000285605	MARVELD1	NA
ENST00000369657	RP11-451M19.3	NA
ENST00000369071	C10orf85	Uncharacterized protein C10orf85
ENST00000536684	MTRNR2L8	NA
ENST00000527671	RP11-113D6.6	NA
ENST00000340135	RP11-113D6.10	NA
ENST00000358152	MS4A3	membrane-spanning 4-domains, subfamily A, member 3 (hematopoietic cell-specific)
ENST00000316124	AP003774.4	NA
ENST00000446232	C11orf72	Uncharacterized protein C11orf72
ENST00000303130	TMEM133	transmembrane protein 133
ENST00000529278	RP11-315O6.2	NA
ENST00000537079	RP11-817J15.3	NA
ENST00000447610	AP001024.2	NA
ENST00000398067	AP001024.1	NA
ENST00000534150	RP11-728F11.4	NA
ENST00000526453	RP11-110I1.12	NA
ENST00000498979	RP11-305N23.1	NA
ENST00000319763	AP000679.2	NA
ENST00000375081	AP002348.1	NA
ENST00000553434	AP001924.1	NA
ENST00000556841	BLID	BH3-like motif containing, cell death inducer
ENST00000525429	RP11-687M24.4	NA
ENST00000527818	AP000708.1	NA
ENST00000532714	RP11-791J7.2	NA
ENST00000534411	PATE4	prostate and testis expressed 4
ENST00000526211	RP11-680F20.9	NA
ENST00000524467	RP11-680F20.4	NA
ENST00000530834	RP11-680F20.5	NA
ENST00000531193	RP11-680F20.6	NA
ENST00000532357	RP11-50B3.2	NA
ENST00000527317	RP11-168K9.2	NA
ENST00000501648	RP11-744N12.3	NA
ENST00000458238	TP53AIP1	tumor protein p53 regulated apoptosis inducing protein 1
ENST00000317019	C11orf44	Uncharacterized protein C11orf44 Precursor
ENST00000533812	RP11-890B15.2	NA
ENST00000431566	PRR4	proline rich 4 (lacrimal)
ENST00000428168	PRH1	proline-rich protein HaeIII subfamily 1
ENST00000256972	PRH2	proline-rich protein HaeIII subfamily 2
ENST00000381800	AC007621.1	NA
ENST00000318426	C12orf36	Putative uncharacterized protein C12orf36
ENST00000547602	RP1-228P16.5	NA
ENST00000552815	AC074032.1	NA
ENST00000547511	LACRT	lacritin
ENST00000546809	MUCL1	mucin-like 1
ENST00000399333	AC124890.1	NA
ENST00000553095	RP11-536G4.1	NA
ENST00000547418	RP11-552I14.1	NA
ENST00000551650	RP11-650K20.3	NA
ENST00000309594	MRP63	mitochondrial ribosomal protein 63
ENST00000400592	AL136219.1	NA
ENST00000380640	RP11-90M5.1	NA
ENST00000377931	PRR20A	proline rich 20A
ENST00000544542	PRR20B	proline rich 20B
ENST00000435681	PRR20C	proline rich 20C
ENST00000452123	PRR20D	proline rich 20D
ENST00000434815	PRR20E	proline rich 20E
ENST00000318245	AL359392.1	NA
ENST00000375936	DAOA	D-amino acid oxidase activator
ENST00000375713	RP11-65D24.2	NA
ENST00000283550	SPACA7	NA
ENST00000356049	C13orf35	Putative uncharacterized protein C13orf35
ENST00000399979	AL135998.1	NA
ENST00000518529	SFTA3	surfactant associated 3
ENST00000556667	RP11-537P22.1	NA
ENST00000553463	RP11-58E21.3	NA
ENST00000554597	RP11-1085N6.3	NA
ENST00000391612	AL391152.1	NA
ENST00000554907	CTD-2014B16.3	NA
ENST00000555562	RP11-33N16.1	NA
ENST00000550332	RP11-944C7.1	NA
ENST00000498919	AL133373.1	NA
ENST00000421193	C14orf132	NA
ENST00000554299	RP11-404P21.6	NA
ENST00000429169	AL049840.1	NA
ENST00000391457	AC114546.1	NA
ENST00000318792	C15orf53	Uncharacterized protein C15orf53
ENST00000319503	C15orf56	Putative uncharacterized protein C15orf56
ENST00000309874	AC020659.1	NA
ENST00000313807	AC009996.1	NA
ENST00000429274	AC126323.1	NA
ENST00000421285	GOLGA6B	golgin A6 family, member B
ENST00000290438	GOLGA6A	golgin A6 family, member A
ENST00000398821	AC010931.1	NA
ENST00000542003	AC015871.2	NA
ENST00000378904	AC022692.1	NA
ENST00000340644	AC015723.1	NA
ENST00000301698	PRR25	proline rich 25
ENST00000399147	RP11-166B2.1	NA
ENST00000335616	AC092118.1	NA
ENST00000544589	AC132186.2	NA
ENST00000360086	CMTM3	CKLF-like MARVEL transmembrane domain containing 3
ENST00000422121	AC135724.1	NA
ENST00000357754	C17orf102	Uncharacterized protein C17orf102
ENST00000297307	SLC35G3	NA
ENST00000398801	TBC1D3B	TBC1 domain family, member 3B
ENST00000397765	HMGN2P42	NA
ENST00000360166	AC100793.1	NA
ENST00000356906	NBR2	neighbor of BRCA1 gene 2 (non-protein coding)
ENST00000290294	PRAC	prostate cancer susceptibility candidate
ENST00000448136	AC090699.1	NA
ENST00000374983	AC015804.1	NA
ENST00000374976	AC021593.1	NA
ENST00000397549	AC105337.1	NA
ENST00000400144	AP005380.1	NA
ENST00000458396	AP001496.1	NA
ENST00000411881	AP001793.1	NA
ENST00000424015	SLC35G4	NA
ENST00000547442	RP11-677O4.1	NA
ENST00000400514	AP005482.1	NA
ENST00000435144	AC109315.1	NA
ENST00000382897	AC006305.1	NA
ENST00000382638	C18orf62	Putative uncharacterized protein C18orf62
ENST00000314315	C19orf34	NA
ENST00000397557	AC008686.1	NA
ENST00000378432	AC118344.1	NA
ENST00000377697	IGFL4	IGF-like family member 4
ENST00000341415	IGFL3	IGF-like family member 3
ENST00000377693	IGFL2	IGF-like family member 2
ENST00000413144	PLA2G4C	phospholipase A2, group IVC (cytosolic, calcium-independent)
ENST00000391812	C19orf48	Uncharacterized protein C19orf48 (Multidrug resistance-related protein)
ENST00000381786	C2orf48	Uncharacterized protein C2orf48
ENST00000418835	AC092687.4	NA
ENST00000441870	AC012065.4	NA
ENST00000378661	OXER1	oxoeicosanoid (OXE) receptor 1
ENST00000409518	AC016722.1	NA
ENST00000441646	AC111200.1	NA
ENST00000409490	AC092675.3	NA
ENST00000414004	AC005035.1	NA
ENST00000371162	AC108463.1	NA
ENST00000557729	RP11-19E11.1	NA
ENST00000409786	AC007405.2	NA
ENST00000394967	SP9	Sp9 transcription factor homolog (mouse)
ENST00000308100	DIRC1	disrupted in renal carcinoma 1
ENST00000409905	AC106876.2	NA
ENST00000445534	AC112715.2	NA
ENST00000409162	AC112721.1	NA
ENST00000452801	AC104667.3	NA
ENST00000382376	DEFB132	defensin, beta 132
ENST00000537552	AL136531.1	NA
ENST00000379526	RP11-352D3.2	NA
ENST00000418528	PRNT	prion protein (testis specific)
ENST00000375670	RP11-410N8.4	NA
ENST00000306731	C20orf62	Uncharacterized protein C20orf62
ENST00000335769	WFDC10B	WAP four-disulfide core domain 10B
ENST00000313426	C20orf197	Uncharacterized protein C20orf197
ENST00000544664	C21orf116	NA
ENST00000440664	C21orf37	Putative uncharacterized protein C21orf37
ENST00000398948	DSCR4	Down syndrome critical region gene 4
ENST00000357704	DSCR8	Down syndrome critical region gene 8
ENST00000380612	C21orf88	Putative uncharacterized protein C21orf88
ENST00000418336	NDUFV3	NADH dehydrogenase (ubiquinone) flavoprotein 3, 10kDa
ENST00000456974	AL031590.1	NA
ENST00000216115	BIK	BCL2-interacting killer (apoptosis-inducing)
ENST00000503771	TMEM158	NA
ENST00000458736	FBXW12	F-box and WD repeat domain containing 12
ENST00000541313	C3orf74	NA
ENST00000408895	C3orf36	Uncharacterized protein C3orf36
ENST00000422482	AC107021.1	NA
ENST00000399242	AC104472.1	NA
ENST00000461040	C3orf55	Putative uncharacterized protein C3orf55
ENST00000331659	AC078953.1	NA
ENST00000392468	AC022498.1	NA
ENST00000429019	AC097381.1	NA
ENST00000508175	C4orf19	Uncharacterized protein C4orf19
ENST00000436901	AC021860.1	NA
ENST00000333141	DCAF4L1	DDB1 and CUL4 associated factor 4-like 1
ENST00000502294	C4orf40	Uncharacterized protein C4orf40 Precursor
ENST00000527564	AP001816.1	NA
ENST00000307499	AC110373.1	NA
ENST00000506264	GYPE	glycophorin E (MNS blood group)
ENST00000283126	GYPB	NA
ENST00000324022	GYPA	glycophorin A (MNS blood group)
ENST00000511399	RP11-171N4.2	NA
ENST00000512516	RP11-487E13.1	NA
ENST00000506413	C4orf38	NA
ENST00000506836	CTC-236F12.4	NA
ENST00000520762	RP11-404L6.2	NA
ENST00000436592	C5orf27	NA
ENST00000523446	AC011366.3	NA
ENST00000289448	HMHB1	histocompatibility (minor) HB-1
ENST00000499601	CTC-241N9.1	NA
ENST00000356722	AL138831.1	NA
ENST00000274673	C6orf146	Uncharacterized protein C6orf146
ENST00000405617	PPP1R3G	protein phosphatase 1, regulatory (inhibitor) subunit 3G
ENST00000373860	C6orf127	Colipase-like protein C6orf127 Precursor
ENST00000398400	AL139333.1	NA
ENST00000369570	C6orf164	Putative uncharacterized protein C6orf164
ENST00000369474	AL079342.1	NA
ENST00000369122	C6orf112	Putative uncharacterized protein C6orf112
ENST00000367073	C6orf99	Putative uncharacterized protein C6orf99
ENST00000366827	TCP10	t-complex 10 homolog (mouse)
ENST00000366822	C6orf123	Uncharacterized protein C6orf123 (Protein HGC6.2)
ENST00000406890	STEAP1B	NA
ENST00000242109	KIAA0087	KIAA0087
ENST00000409974	C7orf71	Putative uncharacterized protein C7orf71
ENST00000523608	RP1-170O19.17	NA
ENST00000381493	AC083864.4	NA
ENST00000493463	ERVW-1	NA
ENST00000523505	C7orf74	NA
ENST00000433518	AC073348.1	NA
ENST00000452718	AC083862.1	NA
ENST00000378120	BLACE	B-cell acute lymphoblastic leukemia expressed
ENST00000401499	AC008060.7	NA
ENST00000401694	AC009403.2	NA
ENST00000377722	AC021218.2	NA
ENST00000333319	C7orf13	Uncharacterized protein C7orf13
ENST00000523411	RP11-419C23.1	NA
ENST00000522718	RP11-150O12.1	NA
ENST00000522643	RP11-150O12.5	NA
ENST00000522471	RP11-150O12.3	NA
ENST00000330539	RP11-863K10.7	NA
ENST00000520800	RP11-738G5.2	NA
ENST00000415643	AC090186.1	NA
ENST00000521441	RP11-32K4.2	NA
ENST00000520902	CTD-3025N20.2	NA
ENST00000517961	AC084082.3	NA
ENST00000518035	RP11-366K18.3	NA
ENST00000391684	AC120194.1	NA
ENST00000523987	RP11-1102P16.1	NA
ENST00000523118	RP11-758M4.1	NA
ENST00000546501	RP11-219B4.5	NA
ENST00000436771	C8orf56	Putative uncharacterized protein C8orf56
ENST00000521500	RP11-67H2.1	NA
ENST00000366457	AC023590.1	NA
ENST00000366116	AL365202.1	NA
ENST00000381010	C9orf146	NA
ENST00000375850	C9orf47	Uncharacterized protein C9orf47 Precursor
ENST00000398726	AL162389.1	NA
ENST00000457681	C9orf147	NA
ENST00000374016	2011-12-01	deleted in esophageal cancer 1
ENST00000358748	AL360004.1	NA
ENST00000377879	CXorf31	chromosome X open reading frame 31
ENST00000376150	PAGE1	P antigen family, member 1 (prostate associated)

## Sheet: Table S14
Supplementary Table 14. minipig pseudogene. use human protein as reference
#human_transcriptome_id	symbol	human_gene_id	F/S	AS
ENST00000262999	UCP1	ENSG00000109424	F	No
ENST00000209540	OR1I1	ENSG00000094661	S	No
ENST00000216471	C14orf174	ENSG00000100583	F	No
ENST00000219478	ZNF500	ENSG00000103199	S	No
ENST00000252835	OR11H1	ENSG00000130538	S	No
ENST00000257696	C7orf68	ENSG00000135245	F	No
ENST00000258042	NMBR	ENSG00000135577	F	No
ENST00000262637	AD001527.1	ENSG00000105261	F	No
ENST00000264734	CLDN16	ENSG00000113946	F	No
ENST00000270590	GPR32	ENSG00000142511	F	No
ENST00000280605	TKTL2	ENSG00000151005	S	No
ENST00000284898	L3MBTL4	ENSG00000154655	F	No
ENST00000296046	CPA3	ENSG00000163751	F	No
ENST00000297324	C8orf48	ENSG00000164743	S	No
ENST00000302030	OR5A1	ENSG00000172320	S	No
ENST00000302084	OR6F1	ENSG00000169214	F&S	No
ENST00000307221	DNAJB7	ENSG00000172404	F	No
ENST00000310398	AGR3	ENSG00000173467	F	No
ENST00000312614	OR52I2	ENSG00000226288	F	No
ENST00000313264	OR5T2	ENSG00000181718	F	No
ENST00000316517	AC111177.1	ENSG00000180913	F	No
ENST00000317834	OR2D3	ENSG00000178358	S	No
ENST00000320955	SPTBN5	ENSG00000137877	F	No
ENST00000322110	OR51F2	ENSG00000176925	F	No
ENST00000327581	NT5DC4	ENSG00000144130	F&S	No
ENST00000332043	OR51J1	ENSG00000184321	F&S	No
ENST00000333629	OR4N5	ENSG00000184394	F	No
ENST00000334067	KRTAP15-1	ENSG00000186970	S	No
ENST00000334549	KCNK18	ENSG00000186795	F	No
ENST00000340027	NCR3	ENSG00000204475	F	No
ENST00000340284	RP11-301J16.2	ENSG00000187721	F	No
ENST00000344636	PLEKHG7	ENSG00000187510	F&S	No
ENST00000359610	OR6K2	ENSG00000196171	F	No
ENST00000374781	OR13C3	ENSG00000204246	F	No
ENST00000381953	OR1G1	ENSG00000183024	F	No
ENST00000382247	DCAF16	ENSG00000163257	S	No
ENST00000391680	C8orf39	ENSG00000212998	F	No
ENST00000403787	ALLC	ENSG00000151360	F	No
ENST00000417110	AC135050.2	ENSG00000232748	S	No
ENST00000417689	CES2	ENSG00000172831	S	No
ENST00000425566	AC139099.2	ENSG00000232938	F	No
ENST00000430695	AL121963.1	ENSG00000234188	S	No
ENST00000448615	AC008038.1	ENSG00000232856	S	No
ENST00000511166	RP11-121N13.3	ENSG00000250709	S	No
ENST00000221399	TULP2	ENSG00000104804	S	Yes
ENST00000228468	ACCN2	ENSG00000110881	F&S	Yes
ENST00000238583	PROX2	ENSG00000119608	S	Yes
ENST00000240560	EDEM3	ENSG00000116406	F	Yes
ENST00000249209	TMEM85	ENSG00000128463	F	Yes
ENST00000251648	KRT34	ENSG00000131737	F	Yes
ENST00000254900	BRD8	ENSG00000112983	S	Yes
ENST00000262640	VAMP7	ENSG00000124333	F	Yes
ENST00000273173	SLC22A14	ENSG00000144671	S	Yes
ENST00000284601	PPP1R3A	ENSG00000154415	S	Yes
ENST00000285420	OTUD6B	ENSG00000155100	F	Yes
ENST00000287474	FRRS1	ENSG00000156869	S	Yes
ENST00000293889	CCDC78	ENSG00000162004	S	Yes
ENST00000297524	SLC7A13	ENSG00000164893	F	Yes
ENST00000297770	CPA6	ENSG00000165078	S	Yes
ENST00000306985	MAP1LC3B2	ENSG00000171471	F&S	Yes
ENST00000308941	PHYHD1	ENSG00000175287	S	Yes
ENST00000309340	MKNK2	ENSG00000099875	F	Yes
ENST00000310075	EPS8L1	ENSG00000131037	F	Yes
ENST00000317961	KDM5D	ENSG00000012817	F&S	Yes
ENST00000318010	GANC	ENSG00000214013	S	Yes
ENST00000321288	CCDC33	ENSG00000140481	F&S	Yes
ENST00000322349	EEA1	ENSG00000102189	F	Yes
ENST00000324616	C12orf40	ENSG00000180116	S	Yes
ENST00000328843	DNAH11	ENSG00000105877	S	Yes
ENST00000332797	CCDC28A	ENSG00000024862	F	Yes
ENST00000334810	GPR144	ENSG00000180264	F	Yes
ENST00000338369	FIBP	ENSG00000172500	F	Yes
ENST00000339611	NHEDC2	ENSG00000164038	F	Yes
ENST00000342175	TTN	ENSG00000155657	F	Yes
ENST00000342239	DNMBP	ENSG00000107554	F	Yes
ENST00000343213	CAV2	ENSG00000105971	S	Yes
ENST00000356033	HN1	ENSG00000189159	F	Yes
ENST00000358897	FHAD1	ENSG00000142621	S	Yes
ENST00000359439	OR1N1	ENSG00000171505	F&S	Yes
ENST00000368302	ROBLD3	ENSG00000116586	F	Yes
ENST00000368424	DCST2	ENSG00000163354	S	Yes
ENST00000368508	ROS1	ENSG00000047936	S	Yes
ENST00000368821	C10orf122	ENSG00000175018	F	Yes
ENST00000379920	LRIT3	ENSG00000183423	F	Yes
ENST00000381982	SEC14L4	ENSG00000133488	S	Yes
ENST00000394271	PPP1R1B	ENSG00000131771	F	Yes
ENST00000394780	ALG13	ENSG00000101901	F	Yes
ENST00000394903	DNAJB12	ENSG00000148719	F	Yes
ENST00000395029	TCF7	ENSG00000081059	F	Yes
ENST00000398294	CREBZF	ENSG00000137504	F	Yes
ENST00000399467	LL0XNC01-19D8.1	ENSG00000215046	F&S	Yes
ENST00000409116	SNRNP27	ENSG00000124380	S	Yes
ENST00000410062	UBE2E3	ENSG00000170035	S	Yes
ENST00000413526	RAB34	ENSG00000109113	F	Yes
ENST00000413692	NFATC4	ENSG00000100968	F	Yes
ENST00000423691	PFN2	ENSG00000070087	F	Yes
ENST00000423765	SRSF1	ENSG00000136450	F	Yes
ENST00000427465	SENP2	ENSG00000163904	S	Yes
ENST00000427714	P4HA3	ENSG00000149380	S	Yes
ENST00000427965	RRN3P2	ENSG00000103472	F	Yes
ENST00000438216	RNASEK	ENSG00000219200	S	Yes
ENST00000438489	NWD1	ENSG00000188039	F	Yes
ENST00000446490	ST7	ENSG00000004866	F	Yes
ENST00000484157	RAG1AP1	ENSG00000169241	F	Yes
ENST00000513874	IGSF22	ENSG00000179057	F&S	Yes

## Sheet: Table S15
Supplementary Table 15. minipig positive selection genes
gene_id	gene_name	positive(or not)	X2	pvalue	adjust_pvalue	likelihood ratio	proprotion	site information
WZSP006386	LSM10	positive	6.98018	0.00824171	0.0118573	-1180.38	proportion--0.92025--0.06319--0.01550--0.00106	75 T 0.813;112 Q 0.988*;
WZSP001090	C7ORF31	positive	13.2511	0.000272416	0.000466998	-6997.07	proportion--0.73561--0.25185--0.00934--0.00320	55 Q 0.700;74 L 0.914;81 K 0.839;90 K 0.976*;193 T 0.611;546 N 0.702;
WZSP020109	COG1	positive	17.361	3.09e-05	5.79e-05	-10974.5	proportion--0.84635--0.14890--0.00404--0.00071	92 T 0.534;171 S 0.542;249 Q 0.951*;250 K 0.555;251 L 0.746;356 Y 0.507;459 S 0.510;516 S 0.534;656 A 0.522;
WZSP007080	APLF	positive	8.93577	0.0027964	0.00425503	-6312.31	proportion--0.48422--0.50275--0.00639--0.00664	142 G 0.905;161 A 0.603;278 - 0.530;367 - 0.972*;
WZSP003530	TP53I13	positive	15.0448	0.000104989	0.000187912	-5104.11	proportion--0.63929--0.34476--0.01036--0.00559	261 R 0.952*;283 E 0.668;
WZSP012185	CHGB	positive	11.4305	0.0007225	0.00118472	-9674.93	proportion--0.58310--0.39764--0.01146--0.00781	270 Q 0.753;365 R 0.893;421 N 0.663;428 D 0.570;512 Y 0.752;538 R 0.962*;547 Q 0.684;
WZSP017853	WDR63	positive	8.76874	0.00306437	0.00463607	-10143	proportion--0.77529--0.21748--0.00564--0.00158	800 M 0.975*;
WZSP002342	GLIS2	positive	17.9115	2.31e-05	4.36e-05	-4414.48	proportion--0.94849--0.03287--0.01802--0.00062	58 G 0.619;66 L 0.520;79 S 0.685;80 A 0.881;81 A 0.997**;114 P 0.593;301 C 0.509;
WZSP017878	NEIL3	positive	11.2889	0.000779701	0.00127062	-8044	proportion--0.64992--0.32902--0.01399--0.00708	35 - 0.848;54 A 0.909;61 D 0.905;305 T 0.728;442 K 0.956*;
WZSP012057	SLC38A9	positive	13.2927	0.000266436	0.000459733	-4698.25	proportion--0.82888--0.16203--0.00760--0.00149	152 - 0.956*;245 L 0.536;246 S 0.527;259 G 0.795;444 R 0.930;445 I 0.773;527 I 0.536;541 L 0.545;
WZSP006943	C9ORF71	positive	9.1759	0.00245223	0.00376388	-2442.95	proportion--0.63979--0.31078--0.03327--0.01616	2 R 0.951*;119 - 0.716;120 - 0.582;127 - 0.526;132 - 0.935;
WZSP016952	FECH	positive	12.2916	0.000455002	0.000755476	-4399.01	proportion--0.82110--0.16878--0.00840--0.00173	105 T 0.606;142 S 0.977*;202 - 0.576;321 D 0.995**;
WZSP018007	STK16	positive	7.68883	0.00555636	0.00808198	-2666.73	proportion--0.94676--0.04908--0.00395--0.00020	41 H 0.584;255 I 0.534;271 S 0.950*;
WZSP016376	LYPD3	positive	7.09848	0.00771494	0.0111602	-4568.89	proportion--0.67709--0.31550--0.00506--0.00236	312 E 0.959*;
WZSP000741	LRRC63	positive	22.5573	2.04e-06	4.16e-06	-9848.02	proportion--0.40228--0.56487--0.01366--0.01919	73 R 0.824;74 D 0.559;147 S 0.724;238 W 0.645;337 P 0.689;378 R 0.992**;559 - 0.553;
WZSP016667	C20ORF177	positive	4.76648	0.029019	0.0402154	-6577.25	proportion--0.69520--0.27454--0.02169--0.00857	85 - 0.649;142 - 0.558;161 - 0.962*;197 P 0.738;335 Y 0.701;
WZSP007584	ARMC5	positive	12.8639	0.000334989	0.000568727	-10589.7	proportion--0.82722--0.16113--0.00976--0.00190	58 - 0.770;88 - 0.770;89 - 0.807;347 P 0.503;521 A 0.575;566 G 0.971*;
WZSP020184	ENDOU	positive	8.71135	0.00316235	0.00477063	-4581.44	proportion--0.85600--0.13731--0.00577--0.00093	247 E 0.959*;379 Q 0.687;
WZSP013115	CDKN3	positive	6.76388	0.00930213	0.013203	-1798.84	proportion--0.93575--0.05525--0.00850--0.00050	6 - 0.970*;113 T 0.575;131 K 0.674;

## Sheet: Table S18
Table S18 .wuzhishan pig and human shared drug target gene(minipig contians but macaca or mouse lost)
#GeneId	symbol	who loss	human_gene_copynumber	drug_class	drug_information
ENST00000368737	S100A12	mouse loss	1	A: ALIMENTARY TRACT AND METABOLISM;R: RESPIRATORY SYSTEM	DB00768:Olopatadine;DB01025:Amlexanox
ENST00000524600	GNLY	mouse loss	1	NA	DB03434:3[N-Morpholino]Propane Sulfonic Acid

## Sheet: Table S19
Table 19.wuzhishan pig lost drug target gene(wuzhishan pig lost,but mouse or macaca contains)
#GeneId	symbol	who loss	human_gene_copynumber	class	drug_information
ENST00000233735	REG1A	smallpig loss	2	NA	DB03721:O-Sialic Acid;DB04522:Phosphonoserine
ENST00000342783	PROZ	smallpig loss	1	NA	DB00170:Menadione
ENST00000396213	LDHAL6A	mouse loss;smallpig loss	5	NA	DB00157:NADH
ENST00000543831	HSD3B2	smallpig loss	2	H: SYSTEMIC HORMONAL PREPARATIONS, EXCL. SEX HORMONES AND INSULINS	DB00157:NADH;DB01108:Trilostane
ENST00000348916	DHRS4L2	mouse loss;smallpig loss	3	NA	DB01907:Nicotinamide-Adenine-Dinucleotide;DB04200:Matairesinol
ENST00000456237	FOLR3	mouse loss;smallpig loss	1	B: BLOOD AND BLOOD FORMING ORGANS	DB00158:Folic Acid

## Sheet: Table S20
Table S20.wuzhishan pig angiocarpy disease related genes
#symbol	human_id	minipig_identity
ARMS2	ENST00000528446	loss
CETP	ENST00000200676	loss
CYP2J2	ENST00000371204	6 copies
BCL2	ENST00000333681	100
NR4A2	ENST00000539077	99.83
INSIG2	ENST00000245787	99.1
PDE4D	ENST00000546160	99.07
TIMP3	ENST00000266085	99.04
DDAH2	ENST00000375792	98.94
GATA2	ENST00000430265	98.92
HSPA2	ENST00000247207	98.89
LRP6	ENST00000261349	98.67
PPARG	ENST00000287820	98.53
HNRNPUL1	ENST00000392006	98.4
ACTA2	ENST00000224784	98.39
RPL7	ENST00000352983	98.35
ANXA2	ENST00000332680	97.93
SLC8A1	ENST00000406785	97.84
LMNA	ENST00000347559	97.78
KLF2	ENST00000248071	97.74
THBS1	ENST00000260356	97.67
GNB3	ENST00000229264	97.32
KLF5	ENST00000377687	97.28
NAMPT	ENST00000222553	97.23
USF1	ENST00000368020	97.03
FGF2	ENST00000264498	96.88
MMP2	ENST00000219070	96.69
NOS1AP	ENST00000530878	96.68
TXNIP	ENST00000369317	96.64
AGTR1	ENST00000475347	96.38
ADD1	ENST00000398129	96.25
PPARD	ENST00000448077	95.71
MEF2A	ENST00000449277	95.66
AGTR2	ENST00000371906	95.58
SORT1	ENST00000256637	95.53
NFKBIL1	ENST00000376148	95.5
NOS3	ENST00000297494	95.47
ABCA1	ENST00000374736	95.35
HMGCR	ENST00000287936	95.34
HSF1	ENST00000528838	95.27
GCLC	ENST00000229416	95.24
PPARGC1A	ENST00000264867	95.18
ECE1	ENST00000415912	95.03
GJA4	ENST00000342280	94.89
CPE	ENST00000402744	94.86
GCLM	ENST00000370238	94.78
MYB	ENST00000525369	94.69
WWOX	ENST00000402655	94.4
PON2	ENST00000536183	94.39
CASR	ENST00000498619	94.2
NR1H4	ENST00000392986	94.16
UCP2	ENST00000310473	94.1
TIMP2	ENST00000262768	94.09
AMPD1	ENST00000369538	94
ADIPOR2	ENST00000357103	93.99
MIF	ENST00000215754	93.86
HGF	ENST00000457544	93.82
NFKB1	ENST00000505458	93.64
LPL	ENST00000311322	93.62
NPY	ENST00000407573	93.41
ADAM17	ENST00000310823	93.37
P2RY12	ENST00000302632	93.24
GHSR	ENST00000241256	93.11
GALNT4	ENST00000529983	93.08
ALOX5	ENST00000374391	92.99
KDR	ENST00000263923	92.88
CALCRL	ENST00000410068	92.76
IRS1	ENST00000305123	92.75
OAZ1	ENST00000322297	92.7
SCAP	ENST00000265565	92.66
ALOX5AP	ENST00000380490	92.54
SOD2	ENST00000538183	92.42
THBS4	ENST00000350881	92.42
ARID5B	ENST00000279873	92.35
SLC6A4	ENST00000394821	92.24
AQP5	ENST00000293599	92.15
ADRA2B	ENST00000409345	92.13
TGFB1	ENST00000221930	92.09
LCAT	ENST00000264005	91.95
CACNA1C	ENST00000399595	91.75
APOM	ENST00000375916	91.3
AR	ENST00000374690	91.12
NR1H3	ENST00000407404	90.84
VEGFA	ENST00000482630	90.8
ALPL	ENST00000374832	90.72
TNFRSF11B	ENST00000297350	90.37
NR3C1	ENST00000415690	90.3
PALLD	ENST00000261509	90.07
IRF5	ENST00000473745	90.04
ABCB1	ENST00000265724	89.78
KL	ENST00000380099	89.65
PTGS2	ENST00000367468	89.63
TNFSF11	ENST00000239849	89.47
RPA1	ENST00000254719	89.46
ARG1	ENST00000368087	89.44
MKL1	ENST00000407029	89.23
TNFAIP3	ENST00000237289	89.23
ADM	ENST00000525063	89.2
CBS	ENST00000359624	89.19
MTHFR	ENST00000376585	88.82
FABP4	ENST00000256104	88.55
SERPINC1	ENST00000367698	88.48
ADAMTS1	ENST00000284984	88.19
ARL15	ENST00000504924	88.16
NOS2	ENST00000313735	87.99
ACAT2	ENST00000367048	87.98
INSIG1	ENST00000344756	87.93
ABCC1	ENST00000345148	87.78
ITGA2	ENST00000296585	87.7
PCSK5	ENST00000545128	87.26
XRCC1	ENST00000458471	87.2
NPPA	ENST00000376480	87.05
TNF	ENST00000449264	86.96
FABP2	ENST00000274024	86.78
VDR	ENST00000550325	86.67
SERPINE1	ENST00000223095	86.58
GSTT1	ENST00000248935	86.55
CCR5	ENST00000292303	86.08
AKR1B1	ENST00000285930	86.05
ADRB3	ENST00000345060	86.04
F13A1	ENST00000264870	85.89
ROS1	ENST00000368508	85.86
LCT	ENST00000264162	85.82
CDKN2B	ENST00000276925	85.51
EPHX1	ENST00000272167	85.49
CPB2	ENST00000181383	85.43
ADRB2	ENST00000305988	85.33
MMP1	ENST00000315274	85.27
CHI3L1	ENST00000255409	85.18
LEP	ENST00000308868	85.03
SULT1A1	ENST00000350842	84.71
OR13G1	ENST00000359688	84.64
SOD1	ENST00000270142	84.55
PTGER2	ENST00000245457	84.36
LDLR	ENST00000535915	84.24
PLTP	ENST00000542937	84.17
SLC2A9	ENST00000506583	84.16
IL12B	ENST00000231228	83.91
PROS1	ENST00000394236	83.78
ADIPOQ	ENST00000320741	83.75
ALOX15	ENST00000545513	83.61
VWF	ENST00000261405	83.57
NOD1	ENST00000222823	83.49
TIMP1	ENST00000218388	83.41
SUMO4	ENST00000326669	83.16
CCL5	ENST00000366113	83.15
FGB	ENST00000302068	83.09
MGP	ENST00000539261	83
F2	ENST00000311907	82.98
FUT2	ENST00000391876	82.94
F2R	ENST00000319211	82.83
ABCG8	ENST00000272286	82.69
CYBA	ENST00000261623	82.52
SELL	ENST00000236147	82.3
APOH	ENST00000205948	82.25
NOD2	ENST00000300589	82.04
MMP7	ENST00000260227	82.03
ABCC6	ENST00000205557	81.95
ACE2	ENST00000427411	81.84
PCSK9	ENST00000302118	81.82
GSTA1	ENST00000334575	81.82
MMP9	ENST00000372330	81.73
CNDP1	ENST00000358821	81.34
HMOX1	ENST00000216117	81.33
CX3CR1	ENST00000358309	81.19
PPARA	ENST00000407236	81.02
UGT1A1	ENST00000305208	80.98
PON3	ENST00000265627	80.9
PLA2G7	ENST00000537365	80.8
CYP7A1	ENST00000301645	80.72
TFPI	ENST00000233156	80.53
MTRR	ENST00000264668	80.47
CCL2	ENST00000225831	80.21
MMP3	ENST00000299855	80.17
PVRL2	ENST00000252483	80.16
BDKRB2	ENST00000306005	80.1
IL1RN	ENST00000259206	79.87
APOA4	ENST00000357780	79.73
ANGPTL4	ENST00000393962	79.73
SERPINB2	ENST00000299502	79.23
LRP8	ENST00000371454	79.22
EPHX2	ENST00000521400	79.15
CCR2	ENST00000400888	79.04
COMT	ENST00000403710	78.57
LIPC	ENST00000299022	78.06
SFTPD	ENST00000372292	78.05
EDN1	ENST00000379375	77.95
MPO	ENST00000225275	77.9
SERPIND1	ENST00000215727	77.48
IL10	ENST00000423557	77.46
CASP1	ENST00000415981	76.81
MMP8	ENST00000236826	76.59
THBS2	ENST00000366787	76.5
LGALS2	ENST00000215886	76.38
APOB	ENST00000233242	76.03
IL18	ENST00000528832	75.93
RETN	ENST00000221515	75.24
TNFRSF1B	ENST00000376259	75
RAMP3	ENST00000496212	74.8
PLA2G10	ENST00000261659	74.36
ADAMTS13	ENST00000356589	74.27
F12	ENST00000253496	74.17
HLA-B	ENST00000412585	73.94
ALDH2	ENST00000261733	73.63
APOA5	ENST00000542499	73.56
APOA2	ENST00000367990	73.47
PSMA5	ENST00000271308	73.43
CD93	ENST00000246006	73.21
FAM5C	ENST00000367462	73.12
TLR4	ENST00000355622	72.78
F3	ENST00000334047	72.34
ELANE	ENST00000263621	71.66
KCNQ1	ENST00000155840	71.51
CD14	ENST00000401743	71.43
SHBG	ENST00000441599	71.33
SOD3	ENST00000382120	71.11
FGA	ENST00000302053	70.96
RAMP2	ENST00000253796	70.86
CCL11	ENST00000305869	70.53
IL1A	ENST00000263339	70.3
APOC3	ENST00000375345	70.27
PLAUR	ENST00000339082	70.25
GP6	ENST00000310373	70.23
FUT3	ENST00000303225	68.7
HRG	ENST00000232003	67.89
PLA2G2A	ENST00000375111	67.83
CST3	ENST00000376925	67.69
ZNF627	ENST00000361113	67.04
CYP17A1	ENST00000369887	65.94
CYP11B2	ENST00000323110	65.79
NES	ENST00000368223	65.22
CALCA	ENST00000486207	65.17
IFNB1	ENST00000380232	65.05
MBL2	ENST00000373968	64.61
LPA	ENST00000316300	63.71
CFH	ENST00000367429	63.21
TNFRSF4	ENST00000379236	61.74
IL1B	ENST00000263341	59.74
TAS2R50	ENST00000506868	59.66
IFNG	ENST00000229135	59.64
GCH1	ENST00000536224	58.21
FGF4	ENST00000168712	57.98
CXCL16	ENST00000293778	54.67
ICAM1	ENST00000264832	54.01
NPPB	ENST00000376468	53.6
SELPLG	ENST00000228463	50.12
FCGR2A	ENST00000271450	47.62
